# Supplementary material for: Increased Oral Care Needs and Third Molar Symptoms in Women with Gestational Diabetes Mellitus: A Finnish Gestational Diabetes Case–Control Study
Source: Int J Environ Res Public Health. 2022 Aug 28;19(17):10711. doi: 10.3390/ijerph191710711 (PMC9518339; doi:10.3390/ijerph191710711)
Supplement: Supplementary file 1 [file ijerph-19-10711-s001.zip]

Archive with 3 entries (3 files):
- Supplement Questionnaire S1.pdf
- Supplement Table S1.pdf
- Supplement Table S2.pdf
